# Supplementary material for: Introducing and Validating the Multiphasic Evidential Decision-Making Matrix (MedMax) for Clinical Management in Patients with Intrahepatic Cholangiocarcinoma
Source: Cancers (Basel). 2024 Dec 27;17(1):52. doi: 10.3390/cancers17010052 (PMC11718823; doi:10.3390/cancers17010052)
Supplement: Supplementary file 1 [file cancers-17-00052-s001.zip]

Archive with 1 entries (1 files):
- cancers-3268993-supplementary.pdf
